# Supplementary material for: An 8-week 24-form Tai Chi intervention on cognition in Chinese college students overusing short videos: a randomized controlled trial
Source: Front Psychol. 2025 Sep 2;16:1517827. doi: 10.3389/fpsyg.2025.1517827 (PMC12436120; doi:10.3389/fpsyg.2025.1517827)
Supplement: Supplementary file 1 [file Table_1.XLSX]

## Sheet: Go_No-go paradigm
Session	Subject	Age	Sex	Time	Go accuracy	Go reaction time	Nogo accuracy
TCG	1	19	female	pre-test	1	485.07	0.82
TCG	2	18	male	pre-test	1	470.8	0.9
TCG	3	19	female	pre-test	1	471.62	0.94
TCG	4	19	male	pre-test	1	476.97	0.88
TCG	6	20	male	pre-test	1	528.64	1
TCG	7	18	male	pre-test	1	469.12	0.98
TCG	8	19	male	pre-test	1	456.61	0.84
TCG	9	20	male	pre-test	1	530.29	0.98
TCG	10	20	male	pre-test	1	477.28	0.9
TCG	11	18	male	pre-test	1	499.92	1
TCG	12	21	female	pre-test	1	510.19	0.9
TCG	13	18	female	pre-test	1	455.73	0.78
TCG	14	18	male	pre-test	1	539.4	0.92
TCG	16	19	female	pre-test	1	509.3	0.9
TCG	17	18	female	pre-test	1	490.42	0.96
TCG	18	18	female	pre-test	1	598.13	0.94
TCG	19	18	male	pre-test	1	468.78	0.84
TCG	20	19	male	pre-test	1	384.21	0.9
TCG	21	18	male	pre-test	1	469.75	0.96
TCG	23	18	male	pre-test	1	523.2	0.9
TCG	25	18	female	pre-test	1	618.01	0.9
TCG	27	18	male	pre-test	1	503.69	0.9
TCG	28	20	female	pre-test	1	473.23	0.86
TCG	29	19	female	pre-test	1	523.69	0.8
TCG	32	18	male	pre-test	1	561.9	0.9
TCG	33	19	male	pre-test	1	497.23	0.86
TCG	34	19	female	pre-test	1	469.24	0.84
TCG	36	19	female	pre-test	1	513.11	0.6
OCG	47	19	female	pre-test	1	522.65	0.88
OCG	5	18	female	pre-test	1	519.67	0.9
OCG	15	19	male	pre-test	1	573.19	0.96
OCG	22	19	male	pre-test	1	492.9	0.88
OCG	30	18	male	pre-test	1	503.49	0.82
OCG	31	20	female	pre-test	1	497.7	0.92
OCG	52	19	female	pre-test	1	492.98	0.82
OCG	53	19	male	pre-test	1	523.85	0.94
OCG	57	20	male	pre-test	1	570.72	0.9
OCG	58	20	female	pre-test	1	610.71	0.92
OCG	60	19	male	pre-test	1	561.16	0.92
OCG	61	19	male	pre-test	1	596.56	0.76
OCG	62	18	female	pre-test	1	525.64	0.78
OCG	63	18	male	pre-test	1	523.62	0.94
OCG	64	19	male	pre-test	1	520.98	0.94
OCG	65	18	male	pre-test	1	557.27	0.96
OCG	67	18	male	pre-test	1	542.63	0.88
OCG	68	18	male	pre-test	1	762.37	0.98
OCG	69	20	female	pre-test	1	616.45	0.94
OCG	70	19	female	pre-test	1	464.76	0.98
OCG	71	17	female	pre-test	1	482.37	0.88
OCG	77	18	female	pre-test	1	509.23	0.92
OCG	79	18	male	pre-test	1	451.14	0.7
OCG	80	18	male	pre-test	1	411.13	0.9
OCG	82	18	female	pre-test	1	462.67	0.98
OCG	83	20	female	pre-test	1	488.75	0.8
OCG	85	19	female	pre-test	1	526.69	0.98
OCG	86	19	male	pre-test	1	454.12	0.94
OCG	92	19	male	pre-test	1	575.36	0.92
OCG	93	19	female	pre-test	1	513.3	0.94
OCG	96	18	female	pre-test	1	517.32	0.78
LCG	37	19	male	pre-test	1	457.92	1
LCG	38	19	male	pre-test	1	358.31	0.88
LCG	39	18	female	pre-test	1	362.51	0.92
LCG	40	18	female	pre-test	1	491.64	0.86
LCG	42	19	male	pre-test	1	342.17	0.82
LCG	43	18	male	pre-test	1	395.22	0.88
LCG	44	19	female	pre-test	1	460.1	0.96
LCG	45	18	female	pre-test	1	391.39	0.76
LCG	46	19	female	pre-test	1	371.78	0.68
LCG	49	19	female	pre-test	1	375.13	0.98
LCG	48	18	female	pre-test	1	481.79	0.88
LCG	50	18	male	pre-test	1	376.05	0.94
LCG	54	19	male	pre-test	1	381.12	0.94
LCG	55	19	male	pre-test	1	384.42	0.92
LCG	56	18	female	pre-test	1	546.24	0.98
LCG	59	19	female	pre-test	1	459.76	0.98
LCG	66	20	male	pre-test	1	507.76	0.98
LCG	72	18	male	pre-test	1	373.37	0.88
LCG	73	19	male	pre-test	1	326.6	0.84
LCG	75	20	female	pre-test	1	431.82	0.84
LCG	76	19	male	pre-test	1	374.49	0.94
LCG	78	19	female	pre-test	1	428.88	0.9
LCG	81	17	female	pre-test	1	315.38	0.9
LCG	84	19	female	pre-test	1	359.69	0.82
LCG	87	19	male	pre-test	1	434.31	0.72
LCG	88	19	male	pre-test	1	459.51	0.94
LCG	89	18	male	pre-test	1	378.7	0.96
LCG	90	18	male	pre-test	0.98	438.02	0.76
LCG	94	18	male	pre-test	1	481.06	0.78
LCG	95	18	female	pre-test	0.99	695.96	0.94
LCG	97	18	male	pre-test	1	354.62	0.82
TCG	1	19	female	post-test	0.99	605.9	0.86
TCG	2	18	male	post-test	1	379.57	0.9
TCG	3	19	female	post-test	1	460.35	0.92
TCG	4	19	male	post-test	1	412.52	0.68
TCG	6	20	male	post-test	0.99	442.27	0.9
TCG	7	18	male	post-test	1	430.36	0.96
TCG	8	19	male	post-test	1	463.9	0.98
TCG	9	20	male	post-test	1	386.24	0.96
TCG	10	20	male	post-test	1	451.19	0.92
TCG	11	18	male	post-test	1	465.4	1
TCG	12	21	female	post-test	1	424.83	0.94
TCG	13	18	female	post-test	1	406.99	0.82
TCG	14	18	male	post-test	1	423.96	0.88
TCG	16	19	female	post-test	1	446.77	0.94
TCG	17	18	female	post-test	1	417.09	0.86
TCG	18	18	female	post-test	1	466.08	0.9
TCG	19	18	male	post-test	1	386.24	0.9
TCG	20	19	male	post-test	1	333.63	0.9
TCG	21	18	male	post-test	1	417.55	0.96
TCG	23	18	male	post-test	1	414.42	0.9
TCG	25	18	female	post-test	1	429.49	0.76
TCG	27	18	male	post-test	1	403.32	0.96
TCG	28	20	female	post-test	1	405.74	0.92
TCG	29	19	female	post-test	1	409.93	0.92
TCG	32	18	male	post-test	1	429.68	0.86
TCG	33	19	male	post-test	1	428.45	0.98
TCG	34	19	female	post-test	1	419.87	0.94
TCG	36	19	female	post-test	1	405.4	0.78
OCG	47	19	female	post-test	1	511.23	0.98
OCG	5	18	female	post-test	1	420.73	0.98
OCG	15	19	male	post-test	1	497.69	0.94
OCG	22	19	male	post-test	1	455.38	0.9
OCG	30	18	male	post-test	1	467.56	0.86
OCG	31	20	female	post-test	1	446.98	0.92
OCG	52	19	female	post-test	1	387.43	0.56
OCG	53	19	male	post-test	1	470.51	0.92
OCG	57	20	male	post-test	1	524.61	0.82
OCG	58	20	female	post-test	1	572.15	1
OCG	60	19	male	post-test	1	475.68	0.88
OCG	61	19	male	post-test	1	564.09	0.82
OCG	62	18	female	post-test	1	482.61	0.8
OCG	63	18	male	post-test	1	492.36	0.94
OCG	64	19	male	post-test	1	432.39	0.84
OCG	65	18	male	post-test	1	462.19	0.98
OCG	67	18	male	post-test	1	559.87	1
OCG	68	18	male	post-test	1	810.08	1
OCG	69	20	female	post-test	1	493.22	0.76
OCG	70	19	female	post-test	1	445.68	0.96
OCG	71	17	female	post-test	1	484.72	0.76
OCG	77	18	female	post-test	0.95	767.98	1
OCG	79	18	male	post-test	1	543.23	0.74
OCG	80	18	male	post-test	1	428.71	0.94
OCG	82	18	female	post-test	1	510.5	0.96
OCG	83	20	female	post-test	1	511.4	0.86
OCG	85	19	female	post-test	1	530.93	0.94
OCG	86	19	male	post-test	1	457.63	0.88
OCG	92	19	male	post-test	1	533.05	0.92
OCG	93	19	female	post-test	1	453.26	0.98
OCG	96	18	female	post-test	1	523.01	0.86
LCG	37	19	male	post-test	1	425.37	0.9
LCG	38	19	male	post-test	1	384.36	0.8
LCG	39	18	female	post-test	1	343.59	0.96
LCG	40	18	female	post-test	1	429.88	0.84
LCG	42	19	male	post-test	1	354.02	0.84
LCG	43	18	male	post-test	1	351.29	0.96
LCG	44	19	female	post-test	1	554.03	0.98
LCG	45	18	female	post-test	1	380.8	0.8
LCG	46	19	female	post-test	0.99	402.54	0.74
LCG	49	19	female	post-test	1	328.35	0.68
LCG	48	18	female	post-test	1	471.87	0.96
LCG	50	18	male	post-test	1	424.07	0.98
LCG	54	19	male	post-test	1	353.26	0.98
LCG	55	19	male	post-test	1	383.11	0.98
LCG	56	18	female	post-test	1	515.51	1
LCG	59	19	female	post-test	1	375.91	0.96
LCG	66	20	male	post-test	1	484.32	0.96
LCG	72	18	male	post-test	1	391.16	0.72
LCG	73	19	male	post-test	1	356.7	0.78
LCG	75	20	female	post-test	1	517.57	0.94
LCG	76	19	male	post-test	1	450.46	1
LCG	78	19	female	post-test	1	406.19	0.96
LCG	81	17	female	post-test	1	318.38	0.88
LCG	84	19	female	post-test	1	399.87	0.8
LCG	87	19	male	post-test	1	416.2	0.72
LCG	88	19	male	post-test	1	399.38	0.7
LCG	89	18	male	post-test	1	405.82	0.9
LCG	90	18	male	post-test	1	415.89	1
LCG	94	18	male	post-test	1	456.11	0.66
LCG	95	18	female	post-test	1	746.81	0.98
LCG	97	18	male	post-test	1	338.4	0.66
TCG	1	19	female	two months after test	0.98	659.61	0.86
TCG	2	18	male	two months after test	1	477.09	0.92
TCG	3	19	female	two months after test	0.99	478.59	0.84
TCG	4	19	male	two months after test	1	432.63	0.9
TCG	6	20	male	two months after test	1	549.19	0.9
TCG	7	18	male	two months after test	1	457.8	0.94
TCG	8	19	male	two months after test	1	458.42	0.84
TCG	9	20	male	two months after test	1	515.4	0.94
TCG	10	20	male	two months after test	1	514.32	0.98
TCG	11	18	male	two months after test	1	549.68	0.98
TCG	12	21	female	two months after test	1	403.13	0.86
TCG	13	18	female	two months after test	1	460.48	0.5
TCG	14	18	male	two months after test	1	453.26	0.88
TCG	16	19	female	two months after test	1	474.85	0.82
TCG	17	18	female	two months after test	1	492.46	0.9
TCG	18	18	female	two months after test	1	441.8	0.92
TCG	19	18	male	two months after test	1	515.49	0.92
TCG	20	19	male	two months after test	1	425.54	0.7
TCG	21	18	male	two months after test	1	407.62	0.88
TCG	23	18	male	two months after test	1	498.59	0.86
TCG	25	18	female	two months after test	1	430.44	0.78
TCG	27	18	male	two months after test	1	412.65	0.9
TCG	28	20	female	two months after test	1	432.96	0.76
TCG	29	19	female	two months after test	1	415.04	0.74
TCG	32	18	male	two months after test	1	467.49	0.88
TCG	33	19	male	two months after test	1	452.67	0.98
TCG	34	19	female	two months after test	1	425.64	0.86
TCG	36	19	female	two months after test	1	485.42	0.84
OCG	47	19	female	two months after test	1	434.33	0.92
OCG	5	18	female	two months after test	1	536.54	0.94
OCG	15	19	male	two months after test	1	468.35	0.78
OCG	22	19	male	two months after test	1	484.49	0.76
OCG	30	18	male	two months after test	1	454.82	0.88
OCG	31	20	female	two months after test	1	556.04	0.98
OCG	52	19	female	two months after test	1	418.36	0.94
OCG	53	19	male	two months after test	1	427.97	0.86
OCG	57	20	male	two months after test	1	452.99	1
OCG	58	20	female	two months after test	1	489.36	0.96
OCG	60	19	male	two months after test	1	457.44	0.94
OCG	61	19	male	two months after test	1	490.18	0.92
OCG	62	18	female	two months after test	0.97	556.78	0.88
OCG	63	18	male	two months after test	1	427.07	0.7
OCG	64	19	male	two months after test	1	462.75	0.96
OCG	65	18	male	two months after test	1	483.94	0.86
OCG	67	18	male	two months after test	1	388.95	0.7
OCG	68	18	male	two months after test	1	484.13	1
OCG	69	20	female	two months after test	1	422.32	0.76
OCG	70	19	female	two months after test	1	577.15	0.92
OCG	71	17	female	two months after test	1	458.45	0.92
OCG	77	18	female	two months after test	1	480.35	0.9
OCG	79	18	male	two months after test	1	452.44	0.98
OCG	80	18	male	two months after test	1	485.81	0.86
OCG	82	18	female	two months after test	1	577.48	1
OCG	83	20	female	two months after test	1	458.26	0.98
OCG	85	19	female	two months after test	1	477.83	0.86
OCG	86	19	male	two months after test	1	515.51	0.54
OCG	92	19	male	two months after test	1	491.7	0.92
OCG	93	19	female	two months after test	1	489.64	0.96
OCG	96	18	female	two months after test	1	462.49	0.76
LCG	37	19	male	two months after test	1	451.63	0.94
LCG	38	19	male	two months after test	1	587.88	0.98
LCG	39	18	female	two months after test	1	518.89	0.94
LCG	40	18	female	two months after test	1	601.28	1
LCG	42	19	male	two months after test	1	514.76	0.96
LCG	43	18	male	two months after test	1	489.51	0.7
LCG	44	19	female	two months after test	1	453.17	0.8
LCG	45	18	female	two months after test	1	389.92	0.6
LCG	46	19	female	two months after test	1	291.67	0.16
LCG	49	19	female	two months after test	1	521.07	0.9
LCG	48	18	female	two months after test	1	633.41	0.98
LCG	50	18	male	two months after test	1	574.88	0.94
LCG	54	19	male	two months after test	1	515.7	1
LCG	55	19	male	two months after test	1	530.86	0.82
LCG	56	18	female	two months after test	1	437.54	0.92
LCG	59	19	female	two months after test	1	379.52	0.92
LCG	66	20	male	two months after test	1	481.2	0.96
LCG	72	18	male	two months after test	1	498.68	0.94
LCG	73	19	male	two months after test	1	431.3	0.84
LCG	75	20	female	two months after test	1	455.22	0.84
LCG	76	19	male	two months after test	1	415.05	0.88
LCG	78	19	female	two months after test	1	408.11	0.62
LCG	81	17	female	two months after test	1	422.7	0.66
LCG	84	19	female	two months after test	1	440.51	0.8
LCG	87	19	male	two months after test	1	466.73	0.98
LCG	88	19	male	two months after test	1	447.77	0.88
LCG	89	18	male	two months after test	1	425.64	0.9
LCG	90	18	male	two months after test	1	376.39	0.32
LCG	94	18	male	two months after test	1	589.91	0.96
LCG	95	18	female	two months after test	1	538.38	0.8
LCG	97	18	male	two months after test	1	387.47	0.48

## Sheet: Oddball paradigm
Session	Subject	Age	Sex	Time	正确率-不同	正确率-相同	反应时-不同	反应时-相同	Accuracy	Reaction time
TCG	1	19	female	pre-test	0.97	0.94	871.95	780.66	0.955	826.305
TCG	2	18	male	pre-test	1	1	808.95	733.83	1	771.39
TCG	3	19	female	pre-test	0.97	0.98	812.02	693.15	0.975	752.585
TCG	6	20	male	pre-test	0.97	1	665.55	602.95	0.985	634.25
TCG	7	18	male	pre-test	1	1	692.3	663.24	1	677.77
TCG	8	19	male	pre-test	0.97	0.99	752.2	617.53	0.98	684.865
TCG	9	20	male	pre-test	1	0.99	645	572.52	0.995	608.76
TCG	10	20	male	pre-test	0.95	0.97	861.58	671.2	0.96	766.39
TCG	11	18	male	pre-test	0.93	1	773.95	596.88	0.965	685.415
TCG	12	21	female	pre-test	1	1	691.35	610.34	1	650.845
TCG	13	18	female	pre-test	0.93	0.99	945.7	796.5	0.96	871.1
TCG	14	18	male	pre-test	1	0.99	727.1	710.53	0.995	718.815
TCG	16	19	female	pre-test	0.97	0.97	662.73	578.98	0.97	620.855
TCG	17	18	female	pre-test	1	0.98	698.95	579.04	0.99	638.995
TCG	18	18	female	pre-test	0.97	0.97	873.95	811.36	0.97	842.655
TCG	19	18	male	pre-test	0.97	0.97	804.13	677.22	0.97	740.675
TCG	20	19	male	pre-test	1	1	539.4	491.74	1	515.57
TCG	21	18	male	pre-test	0.97	0.99	858.88	729.42	0.98	794.15
TCG	23	18	male	pre-test	1	0.97	693.05	618.58	0.985	655.815
TCG	25	18	female	pre-test	0.97	1	607.15	562.43	0.985	584.79
TCG	27	18	male	pre-test	1	0.99	841.88	653.13	0.995	747.505
TCG	28	20	female	pre-test	0.95	0.99	1100.2	1170.1	0.97	1135.15
TCG	29	19	female	pre-test	1	0.97	651.3	499.55	0.985	575.425
TCG	32	18	male	pre-test	0.97	0.99	696.95	532.08	0.98	614.515
TCG	33	19	male	pre-test	0.88	0.95	470.85	429.77	0.915	450.31
TCG	34	19	female	pre-test	1	0.97	811.8	879.78	0.985	845.79
TCG	35	21	male	pre-test	1	0.97	844.83	682.33	0.985	763.58
TCG	36	19	female	pre-test	0.97	0.98	710.73	655.62	0.975	683.175
OCG	5	18	female	pre-test	0.97	0.99	675.4	587.68	0.98	631.54
OCG	15	20	male	pre-test	0.97	0.98	834.08	582.33	0.975	708.205
OCG	22	19	male	pre-test	0.95	0.97	664.55	601.28	0.96	632.915
OCG	30	18	male	pre-test	0.97	0.97	681.17	672.25	0.97	676.71
OCG	47	19	female	pre-test	0.93	1	718.17	617.63	0.965	667.9
OCG	52	19	female	pre-test	0.7	0.83	928.08	901.76	0.765	914.92
OCG	53	19	male	pre-test	1	1	1023.08	752.66	1	887.87
OCG	57	20	male	pre-test	1	0.98	721.05	533.15	0.99	627.1
OCG	58	20	female	pre-test	0.9	0.93	948.5	852.37	0.915	900.435
OCG	60	19	male	pre-test	1	0.98	974.38	722.79	0.99	848.585
OCG	61	19	male	pre-test	0.97	0.97	971.52	889.96	0.97	930.74
OCG	62	18	female	pre-test	0.97	0.96	710.52	588.15	0.965	649.335
OCG	63	18	male	pre-test	1	0.98	802.92	616.92	0.99	709.92
OCG	64	19	male	pre-test	1	0.99	1058.15	528.15	0.995	793.15
OCG	65	18	male	pre-test	1	0.99	737.63	660.85	0.995	699.24
OCG	68	18	male	pre-test	1	0.99	943.67	837.23	0.995	890.45
OCG	70	19	female	pre-test	1	1	573.95	470.85	1	522.4
OCG	71	17	female	pre-test	0.95	0.96	933.17	677.33	0.955	805.25
OCG	74	19	male	pre-test	1	0.99	702.08	651.77	0.995	676.925
OCG	77	18	female	pre-test	0.93	0.98	769.52	556.61	0.955	663.065
OCG	79	18	male	pre-test	0.97	0.98	806.5	621.17	0.975	713.835
OCG	80	18	male	pre-test	1	0.99	691.08	503.23	0.995	597.155
OCG	82	18	female	pre-test	0.97	0.99	658.42	568.86	0.98	613.64
OCG	83	20	female	pre-test	0.97	0.95	1078.93	1421.32	0.96	1250.12
OCG	85	19	female	pre-test	1	1	730.65	668.15	1	699.4
OCG	86	19	male	pre-test	0.9	0.96	519.2	414.27	0.93	466.735
OCG	92	19	male	pre-test	0.95	0.99	658.5	508.73	0.97	583.615
OCG	93	19	female	pre-test	1	1	835.38	772.65	1	804.015
OCG	96	18	female	pre-test	0.88	0.88	1052.53	910.5	0.88	981.515
LCG	37	19	male	pre-test	0.97	1	714	621.11	0.985	667.555
LCG	38	19	male	pre-test	0.97	0.98	592.27	532.85	0.975	562.56
LCG	39	18	female	pre-test	0.93	1	600.5	583.05	0.965	591.775
LCG	40	18	female	pre-test	0.93	0.99	653.9	543.13	0.96	598.515
LCG	41	19	male	pre-test	0.97	0.99	695.33	552.31	0.98	623.82
LCG	42	19	male	pre-test	0.95	0.98	607.3	536.05	0.965	571.675
LCG	43	18	male	pre-test	0.93	0.99	547.35	466.69	0.96	507.02
LCG	44	19	female	pre-test	0.97	0.98	824.15	664.66	0.975	744.405
LCG	45	18	female	pre-test	1	1	1050.35	842.52	1	946.435
LCG	46	19	female	pre-test	0.93	1	746.35	656.44	0.965	701.395
LCG	48	18	female	pre-test	0.95	0.98	941.63	820.41	0.965	881.02
LCG	49	19	female	pre-test	0.95	0.99	617.52	559.83	0.97	588.675
LCG	50	18	male	pre-test	0.97	0.98	504.18	447.08	0.975	475.63
LCG	54	19	male	pre-test	1	0.98	774	660.15	0.99	717.075
LCG	55	18	male	pre-test	0.97	0.99	878.35	805.01	0.98	841.68
LCG	56	18	female	pre-test	0.97	0.99	677.95	680.56	0.98	679.255
LCG	59	19	female	pre-test	1	1	632.1	622.58	1	627.34
LCG	66	20	male	pre-test	0.97	1	748.3	644.96	0.985	696.63
LCG	67	18	male	pre-test	1	1	772.45	569.05	1	670.75
LCG	72	18	male	pre-test	0.97	0.98	825.65	664.5	0.975	745.075
LCG	73	19	male	pre-test	0.97	0.99	692.08	581.3	0.98	636.69
LCG	75	20	female	pre-test	0.97	0.97	1309.25	1316.1	0.97	1312.67
LCG	76	19	male	pre-test	1	0.98	754.52	664.04	0.99	709.28
LCG	78	19	female	pre-test	1	0.98	885.17	888.26	0.99	886.715
LCG	81	17	female	pre-test	0.93	0.97	610.7	428.34	0.95	519.52
LCG	84	19	female	pre-test	0.97	0.97	661.83	502.88	0.97	582.355
LCG	87	19	male	pre-test	0.97	0.99	769.17	675.14	0.98	722.155
LCG	88	19	male	pre-test	0.97	0.98	908.83	757.78	0.975	833.305
LCG	89	18	male	pre-test	0.95	0.99	743	565.28	0.97	654.14
LCG	90	18	male	pre-test	0.9	0.98	964.13	594.42	0.94	779.275
LCG	94	18	male	pre-test	1	0.95	1067.93	826.42	0.975	947.175
LCG	95	18	female	pre-test	1	0.98	851.4	888.13	0.99	869.765
LCG	97	18	male	pre-test	0.97	0.99	683.85	644.67	0.98	664.26
TCG	1	19	female	post-test	0.95	1	1224.6	837.33	0.975	1030.96
TCG	2	18	male	post-test	1	0.99	644.75	580.15	0.995	612.45
TCG	3	19	female	post-test	1	0.96	872.58	763.6	0.98	818.09
TCG	6	20	male	post-test	1	0.98	679.48	571.16	0.99	625.32
TCG	7	18	male	post-test	0.95	1	808.27	609.08	0.975	708.675
TCG	8	19	male	post-test	1	1	772.8	651.92	1	712.36
TCG	9	20	male	post-test	1	1	688	551.4	1	619.7
TCG	10	20	male	post-test	1	1	1013.43	2109.26	1	1561.35
TCG	11	18	male	post-test	1	1	703.92	666.13	1	685.025
TCG	12	21	female	post-test	1	1	762.02	690.37	1	726.195
TCG	13	18	female	post-test	1	0.97	910.35	761.94	0.985	836.145
TCG	14	18	male	post-test	1	1	702.05	676.91	1	689.48
TCG	16	19	female	post-test	1	0.97	590.35	441.25	0.985	515.8
TCG	17	18	female	post-test	0.65	0.92	713.75	673.51	0.785	693.63
TCG	18	18	female	post-test	0.95	0.99	788.52	724.62	0.97	756.57
TCG	19	18	male	post-test	0.9	0.97	813.27	568.98	0.935	691.125
TCG	20	19	male	post-test	0.97	0.99	502.43	438.05	0.98	470.24
TCG	21	18	male	post-test	0.95	0.97	876.7	758.25	0.96	817.475
TCG	23	18	male	post-test	0.97	0.95	746.55	719.06	0.96	732.805
TCG	25	18	female	post-test	0.93	1	754.3	699.83	0.965	727.065
TCG	27	18	male	post-test	1	0.99	830.67	595.17	0.995	712.92
TCG	28	20	female	post-test	0.93	1	814.23	749.26	0.965	781.745
TCG	29	19	female	post-test	0.97	0.99	697.92	571.48	0.98	634.7
TCG	32	18	male	post-test	0.95	0.98	586.9	455.19	0.965	521.045
TCG	33	19	male	post-test	0.9	1	520.55	444.77	0.95	482.66
TCG	34	19	female	post-test	1	0.98	888.38	756.38	0.99	822.38
TCG	35	21	male	post-test	0.95	0.99	1073.25	916.13	0.97	994.69
TCG	36	19	female	post-test	0.97	0.96	805.6	695.73	0.965	750.665
OCG	5	18	female	post-test	1	1	589.15	483.62	1	536.385
OCG	15	20	male	post-test	1	1	711.55	489.35	1	600.45
OCG	22	19	male	post-test	0.95	0.98	592.8	471.88	0.965	532.34
OCG	30	18	male	post-test	0.97	1	774.08	590.18	0.985	682.13
OCG	47	19	female	post-test	0.93	0.99	917.58	578.45	0.96	748.015
OCG	52	19	female	post-test	0.93	0.92	866.67	807.14	0.925	836.905
OCG	53	19	male	post-test	0.95	1	993.35	831.23	0.975	912.29
OCG	57	20	male	post-test	0.93	0.98	992.7	684.63	0.955	838.665
OCG	58	20	female	post-test	0.97	1	700.52	670.57	0.985	685.545
OCG	60	19	male	post-test	0.97	0.98	822.67	602.73	0.975	712.7
OCG	61	19	male	post-test	0.95	0.94	932.42	761.06	0.945	846.74
OCG	62	18	female	post-test	0.9	0.97	651.38	576.95	0.935	614.165
OCG	63	18	male	post-test	1	1	674.27	664.97	1	669.62
OCG	64	19	male	post-test	1	0.99	725.33	538.88	0.995	632.105
OCG	65	18	male	post-test	0.97	1	757.27	583.63	0.985	670.45
OCG	68	18	male	post-test	1	0.99	776.73	608.06	0.995	692.395
OCG	70	19	female	post-test	0.97	1	645.13	454.47	0.985	549.8
OCG	71	17	female	post-test	0.97	0.99	1512.3	854.62	0.98	1183.46
OCG	74	19	male	post-test	0.9	0.96	819.15	728.98	0.93	774.065
OCG	77	18	female	post-test	1	0.97	973.1	911.61	0.985	942.355
OCG	79	18	male	post-test	0.95	1	734.7	557.24	0.975	645.97
OCG	80	18	male	post-test	0.97	1	750.63	594.33	0.985	672.48
OCG	82	18	female	post-test	1	1	760.45	794.51	1	777.48
OCG	83	20	female	post-test	0.97	1	776.95	715.73	0.985	746.34
OCG	85	19	female	post-test	0.97	1	779	845.95	0.985	812.475
OCG	86	19	male	post-test	0.93	0.99	522.13	457.06	0.96	489.595
OCG	92	19	male	post-test	0.95	1	753.67	553.73	0.975	653.7
OCG	93	19	female	post-test	1	1	910.8	618.77	1	764.785
OCG	96	18	female	post-test	0.78	0.88	908.45	822.88	0.83	865.665
LCG	37	19	male	post-test	0.97	0.97	876.67	723.27	0.97	799.97
LCG	38	19	male	post-test	1	0.98	546.6	528.94	0.99	537.77
LCG	39	18	female	post-test	0.95	0.98	531.7	508.32	0.965	520.01
LCG	40	18	female	post-test	0.97	0.98	602.05	438.03	0.975	520.04
LCG	41	19	male	post-test	1	1	667.67	562.48	1	615.075
LCG	42	19	male	post-test	0.95	0.99	611.92	573.06	0.97	592.49
LCG	43	18	male	post-test	0.95	1	499.9	445.17	0.975	472.535
LCG	44	19	female	post-test	0.97	1	940.98	747.75	0.985	844.365
LCG	45	18	female	post-test	1	1	1008.13	822.95	1	915.54
LCG	46	19	female	post-test	0.93	0.94	956.55	810.44	0.935	883.495
LCG	48	18	female	post-test	0.97	0.99	990.25	791.88	0.98	891.065
LCG	49	19	female	post-test	0.78	0.92	440.65	441.54	0.85	441.095
LCG	50	18	male	post-test	1	0.98	595.08	513.86	0.99	554.47
LCG	54	19	male	post-test	1	1	693.92	529.35	1	611.635
LCG	55	18	male	post-test	0.97	0.99	779.85	652.31	0.98	716.08
LCG	56	18	female	post-test	1	1	688.77	645.17	1	666.97
LCG	59	19	female	post-test	1	1	559.33	523.97	1	541.65
LCG	66	20	male	post-test	1	1	684.8	539.77	1	612.285
LCG	67	18	male	post-test	0.93	0.98	736.8	584.02	0.955	660.41
LCG	72	18	male	post-test	1	0.98	726.25	623.2	0.99	674.725
LCG	73	19	male	post-test	1	0.99	855.25	615.23	0.995	735.24
LCG	75	20	female	post-test	0.95	0.96	1018.98	1059.1	0.955	1039.04
LCG	76	19	male	post-test	0.97	0.99	740.9	586.38	0.98	663.64
LCG	78	19	female	post-test	0.97	0.99	973.05	1004.18	0.98	988.615
LCG	81	17	female	post-test	0.9	0.99	471.35	448.16	0.945	459.755
LCG	84	19	female	post-test	0.95	1	597.1	512.52	0.975	554.81
LCG	87	19	male	post-test	0.9	0.97	637.92	503.36	0.935	570.64
LCG	88	19	male	post-test	0.97	0.97	886.42	640.65	0.97	763.535
LCG	89	18	male	post-test	0.97	1	735.27	654.43	0.985	694.85
LCG	90	18	male	post-test	1	1	667.13	519.93	1	593.53
LCG	94	18	male	post-test	0.93	0.93	888.92	816.34	0.93	852.63
LCG	95	18	female	post-test	0.97	1	934.95	764.41	0.985	849.68
LCG	97	18	male	post-test	0.9	0.96	719.15	620.22	0.93	669.685
TCG	1	19	female	two months after test	0.93	0.99	980.52	1002.85	0.96	991.685
TCG	2	18	male	two months after test	0.95	0.98	652	600.65	0.965	626.325
TCG	3	19	female	two months after test	0.93	0.97	995.88	789.99	0.95	892.935
TCG	6	20	male	two months after test	0.93	0.97	671.3	551.65	0.95	611.475
TCG	7	18	male	two months after test	0.95	0.97	684.25	595.03	0.96	639.64
TCG	8	19	male	two months after test	0.95	0.97	829.1	709.17	0.96	769.135
TCG	9	20	male	two months after test	1	1	780.75	563.08	1	671.915
TCG	10	20	male	two months after test	0.97	0.97	739.92	744.75	0.97	742.335
TCG	11	18	male	two months after test	0.97	0.99	794.88	610.13	0.98	702.505
TCG	12	21	female	two months after test	1	1	603.33	561.28	1	582.305
TCG	13	18	female	two months after test	0.82	0.94	785.13	564.54	0.88	674.835
TCG	14	18	male	two months after test	1	1	645.75	593.76	1	619.755
TCG	16	19	female	two months after test	0.95	0.98	570.83	510.78	0.965	540.805
TCG	17	18	female	two months after test	1	1	656.95	678.43	1	667.69
TCG	18	18	female	two months after test	0.97	0.97	872.35	829.74	0.97	851.045
TCG	19	18	male	two months after test	0.95	0.95	772.55	514.37	0.95	643.46
TCG	20	19	male	two months after test	0.97	1	505.1	470.05	0.985	487.575
TCG	21	18	male	two months after test	1	0.98	725.15	712.58	0.99	718.865
TCG	23	18	male	two months after test	0.97	0.98	602.88	497.68	0.975	550.28
TCG	25	18	female	two months after test	0.65	0.96	789.02	719.96	0.805	754.49
TCG	27	18	male	two months after test	0.63	0.97	979.52	582.78	0.8	781.15
TCG	28	20	female	two months after test	0.95	1	711.48	623.14	0.975	667.31
TCG	29	19	female	two months after test	1	1	612.33	471.35	1	541.84
TCG	32	18	male	two months after test	0.97	0.98	534.83	472.45	0.975	503.64
TCG	33	19	male	two months after test	0.95	0.99	514.98	443.97	0.97	479.475
TCG	34	19	female	two months after test	0.97	1	803.77	712.88	0.985	758.325
TCG	35	21	male	two months after test	0.97	1	959.95	739.85	0.985	849.9
TCG	36	19	female	two months after test	1	0.97	963.17	888.42	0.985	925.795
OCG	5	18	female	two months after test	1	0.98	650.63	535.26	0.99	592.945
OCG	15	20	male	two months after test	0.95	0.97	692.02	559.86	0.96	625.94
OCG	22	19	male	two months after test	0.93	1	508.48	405.51	0.965	456.995
OCG	30	18	male	two months after test	0.88	1	736.17	586.43	0.94	661.3
OCG	47	19	female	two months after test	0.97	0.99	849.2	561.37	0.98	705.285
OCG	52	19	female	two months after test	0.97	1	637.73	572.05	0.985	604.89
OCG	53	19	male	two months after test	0.97	1	1006.35	844.58	0.985	925.465
OCG	57	20	male	two months after test	0.9	0.98	829.45	475.07	0.94	652.26
OCG	58	20	female	two months after test	0.97	0.98	673.42	662.38	0.975	667.9
OCG	60	19	male	two months after test	0.95	0.99	738.33	485.68	0.97	612.005
OCG	61	19	male	two months after test	0.93	0.95	876.6	823.01	0.94	849.805
OCG	62	18	female	two months after test	0.95	0.95	628.6	536.33	0.95	582.465
OCG	63	18	male	two months after test	1	1	715.77	559.8	1	637.785
OCG	64	19	male	two months after test	0.97	1	742.52	554.28	0.985	648.4
OCG	65	18	male	two months after test	0.97	1	616.77	530.87	0.985	573.82
OCG	68	18	male	two months after test	0.97	1	950.15	727.28	0.985	838.715
OCG	70	19	female	two months after test	0.95	1	852.52	575.5	0.975	714.01
OCG	71	17	female	two months after test	0.97	0.98	1050.55	591.65	0.975	821.1
OCG	74	19	male	two months after test	0.33	0.93	439.57	306.48	0.63	373.025
OCG	77	18	female	two months after test	0.85	0.97	986	1130.77	0.91	1058.38
OCG	79	18	male	two months after test	0.93	0.98	657.83	528.56	0.955	593.195
OCG	80	18	male	two months after test	1	1	969.42	1043.29	1	1006.36
OCG	82	18	female	two months after test	0.97	1	697.95	653.67	0.985	675.81
OCG	83	20	female	two months after test	0.97	1	847.5	614.11	0.985	730.805
OCG	85	19	female	two months after test	0.97	0.96	1244.03	756.45	0.965	1000.24
OCG	86	19	male	two months after test	0.97	0.96	560.75	442.57	0.965	501.66
OCG	92	19	male	two months after test	1	1	575.3	478.66	1	526.98
OCG	93	19	female	two months after test	1	1	687.4	531.67	1	609.535
OCG	96	18	female	two months after test	0.9	0.84	915.67	831	0.87	873.335
LCG	37	19	male	two months after test	0.95	0.99	710.67	514.06	0.97	612.365
LCG	38	19	male	two months after test	1	1	640.48	599.39	1	619.935
LCG	39	18	female	two months after test	0.97	0.99	562.98	496.48	0.98	529.73
LCG	40	18	female	two months after test	0.93	0.97	612.38	452.93	0.95	532.655
LCG	41	19	male	two months after test	1	1	779.48	621.51	1	700.495
LCG	42	19	male	two months after test	0.97	1	681.75	542.95	0.985	612.35
LCG	43	18	male	two months after test	1	0.99	538.05	503.99	0.995	521.02
LCG	44	19	female	two months after test	0.93	1	732.25	604.57	0.965	668.41
LCG	45	18	female	two months after test	0.9	0.92	1688.53	1561.22	0.91	1624.88
LCG	46	19	female	two months after test	0.9	0.96	667.8	607.4	0.93	637.6
LCG	48	18	female	two months after test	0.97	0.98	888.05	761.98	0.975	825.015
LCG	49	19	female	two months after test	0.75	0.97	423.82	488.49	0.86	456.155
LCG	50	18	male	two months after test	0.97	0.99	525.92	472.43	0.98	499.175
LCG	54	19	male	two months after test	1	1	591.88	550.02	1	570.95
LCG	55	18	male	two months after test	1	0.99	827.48	748.83	0.995	788.155
LCG	56	18	female	two months after test	0.95	0.99	628.05	518.59	0.97	573.32
LCG	59	19	female	two months after test	1	0.99	543.92	543.78	0.995	543.85
LCG	66	20	male	two months after test	1	1	798.38	663.33	1	730.855
LCG	67	18	male	two months after test	0.97	0.98	695.17	572.29	0.975	633.73
LCG	72	18	male	two months after test	0.95	0.98	777.23	523.87	0.965	650.55
LCG	73	19	male	two months after test	0.8	0.72	363.4	287.95	0.76	325.675
LCG	75	20	female	two months after test	0.9	0.99	1058.1	1088.16	0.945	1073.13
LCG	76	19	male	two months after test	1	1	861.6	760.25	1	810.925
LCG	78	19	female	two months after test	0.97	0.97	938.7	822.46	0.97	880.58
LCG	81	17	female	two months after test	0.97	1	518.7	460.74	0.985	489.72
LCG	84	19	female	two months after test	1	0.98	536.7	484.45	0.99	510.575
LCG	87	19	male	two months after test	0.88	0.98	892.38	716.04	0.93	804.21
LCG	88	19	male	two months after test	1	0.95	737.02	563.93	0.975	650.475
LCG	89	18	male	two months after test	0.93	1	557.58	499.04	0.965	528.31
LCG	90	18	male	two months after test	0.93	0.99	714.67	621.28	0.96	667.975
LCG	94	18	male	two months after test	0.45	0.88	550.48	430.52	0.665	490.5
LCG	95	18	female	two months after test	1	0.99	830.13	624.27	0.995	727.2
LCG	97	18	male	two months after test	0.72	0.89	636.45	685.27	0.805	660.86

## Sheet: Stroop test
Session	Subject	Age	Sex	Time	正确率不一致	正确率一致	反应时不一致	反应时一致	Accuracy	Reaction time
TCG	1	19	female	pre-test	0.93	0.94	1372.78	1286.7	0.935	1329.74
TCG	2	18	male	pre-test	0.98	0.99	1264.14	1089.84	0.985	1176.99
TCG	3	19	female	pre-test	0.96	1	1208.58	1071.42	0.98	1140
TCG	6	20	male	pre-test	0.99	0.99	1051.02	1043.22	0.99	1047.12
TCG	7	18	male	pre-test	0.97	0.98	1160.57	1045.93	0.975	1103.25
TCG	8	19	male	pre-test	0.94	0.99	1184.86	1064.61	0.965	1124.73
TCG	9	20	male	pre-test	0.95	0.99	1088.02	931.1	0.97	1009.56
TCG	10	20	male	pre-test	0.53	0.58	1821.27	1632.55	0.555	1726.91
TCG	11	18	male	pre-test	0.98	1	1029.28	874.52	0.99	951.9
TCG	12	21	female	pre-test	0.98	0.97	1098.4	926.52	0.975	1012.46
TCG	13	18	female	pre-test	0.98	1	1097.69	970.06	0.99	1033.88
TCG	14	18	male	pre-test	0.98	1	1204.69	1047.04	0.99	1125.87
TCG	16	19	female	pre-test	0.97	0.98	1126.84	1000.27	0.975	1063.56
TCG	17	17	female	pre-test	0.99	1	1341.88	1172.8	0.995	1257.34
TCG	18	18	female	pre-test	0.98	1	1427.07	1210.89	0.99	1318.98
TCG	19	18	male	pre-test	0.94	0.94	1165.86	1384.18	0.94	1275.02
TCG	20	19	male	pre-test	0.95	0.98	1107.62	919.49	0.965	1013.55
TCG	21	18	male	pre-test	0.94	0.96	1136.37	1026.39	0.95	1081.38
TCG	23	18	male	pre-test	0.97	0.98	1303.06	1070.22	0.975	1186.64
TCG	25	18	female	pre-test	0.98	1	913.85	815.78	0.99	864.815
TCG	27	18	male	pre-test	0.97	0.99	1121.39	950.47	0.98	1035.93
TCG	28	20	female	pre-test	0.9	0.98	1050.31	966.45	0.94	1008.38
TCG	29	19	female	pre-test	0.97	0.99	1524.11	1253.42	0.98	1388.77
TCG	32	18	male	pre-test	0.91	0.92	1067.22	1031.3	0.915	1049.26
TCG	33	19	male	pre-test	0.85	0.98	971.47	822.92	0.915	897.195
TCG	34	19	female	pre-test	0.9	1	1301.06	1046.74	0.95	1173.9
TCG	35	21	male	pre-test	0.02	0.97	1193.29	1192.87	0.495	1193.08
TCG	36	19	female	pre-test	0.95	0.96	1031.88	862.32	0.955	947.1
TCG	1	19	female	post-test	0.94	0.98	1016.31	891.15	0.96	953.73
TCG	2	18	male	post-test	0.98	0.98	841.37	750.49	0.98	795.93
TCG	3	19	female	post-test	0.99	1	997.75	826.21	0.995	911.98
TCG	6	20	male	post-test	0.98	0.99	827.39	740.42	0.985	783.905
TCG	7	18	male	post-test	0.97	0.98	954.43	809.45	0.975	881.94
TCG	8	19	male	post-test	0.98	0.98	920.57	838.94	0.98	879.755
TCG	9	20	male	post-test	0.99	1	957.34	800.84	0.995	879.09
TCG	10	20	male	post-test	0.9	0.98	1881.83	1328.25	0.94	1605.04
TCG	11	18	male	post-test	0.99	0.99	741.79	665.7	0.99	703.745
TCG	12	21	female	post-test	0.99	0.98	874.49	787.18	0.985	830.835
TCG	13	18	female	post-test	0.95	0.97	778.57	780.23	0.96	779.4
TCG	14	18	male	post-test	0.99	0.98	797.77	664.65	0.985	731.21
TCG	16	19	female	post-test	0.96	0.98	793.57	687.95	0.97	740.76
TCG	17	17	female	post-test	0.98	0.99	1246.04	1030.98	0.985	1138.51
TCG	18	18	female	post-test	0.98	1	1058.07	943.9	0.99	1000.99
TCG	19	18	male	post-test	0.89	0.9	975.2	867.13	0.895	921.165
TCG	20	19	male	post-test	0.94	0.98	944.83	757.38	0.96	851.105
TCG	21	18	male	post-test	0.95	0.99	903.67	781.99	0.97	842.83
TCG	23	18	male	post-test	0.93	0.95	1061.4	1063.99	0.94	1062.69
TCG	25	18	female	post-test	0.94	0.98	713.12	613.47	0.96	663.295
TCG	27	18	male	post-test	0.95	0.98	984.04	837.25	0.965	910.645
TCG	28	20	female	post-test	0.94	0.99	840.66	768.9	0.965	804.78
TCG	29	19	female	post-test	0.99	1	1217.7	1011.04	0.995	1114.37
TCG	32	18	male	post-test	0.87	0.88	1017.71	966.78	0.875	992.245
TCG	33	19	male	post-test	0.94	1	772.79	634.32	0.97	703.555
TCG	34	19	female	post-test	0.97	1	995.55	814.32	0.985	904.935
TCG	35	21	male	post-test	0.94	1	1283.46	989.53	0.97	1136.49
TCG	36	19	female	post-test	0.97	0.98	923.34	763.41	0.975	843.375
TCG	1	19	female	two months after test	0.92	0.98	1028.47	868.73	0.95	948.6
TCG	2	18	male	two months after test	0.97	0.99	1081.9	913.49	0.98	997.695
TCG	3	19	female	two months after test	0.91	0.96	1046.38	872.01	0.935	959.195
TCG	6	20	male	two months after test	0.97	0.98	908.2	769.77	0.975	838.985
TCG	7	18	male	two months after test	0.94	0.98	970.12	775.8	0.96	872.96
TCG	8	19	male	two months after test	0.98	0.94	1032.42	966.68	0.96	999.55
TCG	9	20	male	two months after test	0.97	0.99	883.15	764.77	0.98	823.96
TCG	10	20	male	two months after test	0.89	0.98	1487.38	1082.9	0.935	1285.14
TCG	11	18	male	two months after test	0.96	1	931.1	760.98	0.98	846.04
TCG	12	21	female	two months after test	0.96	0.98	1000.23	789.06	0.97	894.645
TCG	13	18	female	two months after test	0.95	0.98	913.62	742.14	0.965	827.88
TCG	14	18	male	two months after test	0.97	0.97	1003.82	788.94	0.97	896.38
TCG	16	19	female	two months after test	0.94	0.94	817.68	708.33	0.94	763.005
TCG	17	17	female	two months after test	0.98	0.98	1221.98	970.43	0.98	1096.2
TCG	18	18	female	two months after test	0.92	0.98	1128.41	854.45	0.95	991.43
TCG	19	18	male	two months after test	0.89	0.9	1094.14	896.62	0.895	995.38
TCG	20	19	male	two months after test	0.94	0.98	1032.46	807.58	0.96	920.02
TCG	21	18	male	two months after test	0.94	0.95	1136.79	939.46	0.945	1038.12
TCG	23	18	male	two months after test	0.94	0.94	1105.47	876.35	0.94	990.91
TCG	25	18	female	two months after test	0.93	0.98	820.9	691.6	0.955	756.25
TCG	27	18	male	two months after test	0.94	0.95	1226.89	940.76	0.945	1083.83
TCG	28	20	female	two months after test	0.94	0.98	912.23	717.78	0.96	815.005
TCG	29	19	female	two months after test	0.98	1	1220.35	975.31	0.99	1097.83
TCG	32	18	male	two months after test	0.92	0.94	1006.43	853.69	0.93	930.06
TCG	33	19	male	two months after test	0.93	0.98	1069.45	851.32	0.955	960.385
TCG	34	19	female	two months after test	0.96	0.99	1042.04	868.79	0.975	955.415
TCG	35	21	male	two months after test	0.94	0.98	1181.02	979.22	0.96	1080.12
TCG	36	19	female	two months after test	0.98	0.97	1009.77	835.95	0.975	922.86
OCG	5	18	female	pre-test	0.99	1	856.32	847.35	0.995	851.835
OCG	15	19	male	pre-test	1	1	989.22	945.33	1	967.275
OCG	22	19	male	pre-test	0.92	0.97	972.65	875.94	0.945	924.295
OCG	30	18	male	pre-test	0.95	0.99	828.46	840.05	0.97	834.255
OCG	47	19	female	pre-test	0.98	1	982.71	962.42	0.99	972.565
OCG	52	19	female	pre-test	0.86	0.87	1479.28	1213.98	0.865	1346.63
OCG	53	19	male	pre-test	1	1	1087	1073.05	1	1080.03
OCG	57	20	male	pre-test	0.94	1	1167.33	1174.86	0.97	1171.1
OCG	58	20	female	pre-test	0.94	0.98	1065.42	1016.64	0.96	1041.03
OCG	60	19	male	pre-test	0.97	0.95	1412.93	1282.47	0.96	1347.7
OCG	61	19	male	pre-test	0.9	0.96	2098.26	1473.94	0.93	1786.1
OCG	62	18	female	pre-test	0.91	0.98	1013.98	947.46	0.945	980.72
OCG	63	18	male	pre-test	0.97	0.99	1100.37	1069.57	0.98	1084.97
OCG	64	19	male	pre-test	0.94	0.98	996.48	1114.85	0.96	1055.66
OCG	65	18	male	pre-test	0.99	1	1207.72	1159.9	0.995	1183.81
OCG	68	18	male	pre-test	0.99	0.98	1194.71	1153.95	0.985	1174.33
OCG	70	19	female	pre-test	0.98	0.96	938.48	1129.9	0.97	1034.19
OCG	71	17	female	pre-test	0.92	0.99	1200.13	1155.15	0.955	1177.64
OCG	74	19	male	pre-test	0.97	0.98	1165.34	1169.02	0.975	1167.18
OCG	77	18	female	pre-test	0.96	1	1019.62	891.66	0.98	955.64
OCG	79	18	male	pre-test	0.94	0.98	1444.06	1438.99	0.96	1441.53
OCG	80	18	male	pre-test	0.97	0.97	1221.95	1165.38	0.97	1193.66
OCG	82	18	female	pre-test	0.98	1	1113.15	1021.59	0.99	1067.37
OCG	83	20	female	pre-test	0.98	0.99	990.32	1044.54	0.985	1017.43
OCG	85	19	female	pre-test	0.95	0.99	1365.63	1260.94	0.97	1313.29
OCG	86	19	male	pre-test	0.87	0.97	1025.18	1017.64	0.92	1021.41
OCG	92	19	male	pre-test	0.48	0.5	1424.56	1206.04	0.49	1315.3
OCG	93	19	female	pre-test	1	1	1426.68	1470.82	1	1448.75
OCG	96	18	female	pre-test	0.91	0.91	1492.29	1567.82	0.91	1530.06
OCG	5	18	female	post-test	1	0.98	785.13	723.48	0.99	754.305
OCG	15	19	male	post-test	0.99	0.98	914.46	793.1	0.985	853.78
OCG	22	19	male	post-test	0.94	0.97	916.52	797.4	0.955	856.96
OCG	30	18	male	post-test	0.96	0.98	837.6	767.38	0.97	802.49
OCG	47	19	female	post-test	0.95	1	1006.58	924.8	0.975	965.69
OCG	52	19	female	post-test	0.94	0.97	1162.55	1034.87	0.955	1098.71
OCG	53	19	male	post-test	0.99	1	1094.94	864.82	0.995	979.88
OCG	57	20	male	post-test	0.98	0.98	1069.74	980.08	0.98	1024.91
OCG	58	20	female	post-test	0.97	0.99	978.57	820.43	0.98	899.5
OCG	60	19	male	post-test	0.99	0.96	1098.58	1067.54	0.975	1083.06
OCG	61	19	male	post-test	0.8	0.86	2044.21	1354.22	0.83	1699.21
OCG	62	18	female	post-test	0.94	0.99	924.98	829.74	0.965	877.36
OCG	63	18	male	post-test	0.99	0.99	954.78	911.56	0.99	933.17
OCG	64	19	male	post-test	0.95	0.96	1033.26	926.38	0.955	979.82
OCG	65	18	male	post-test	0.98	0.97	1261.3	1010.63	0.975	1135.96
OCG	68	18	male	post-test	0.94	0.96	1083.63	929.74	0.95	1006.68
OCG	70	19	female	post-test	0.96	0.98	1025.34	989.73	0.97	1007.53
OCG	71	17	female	post-test	0.94	0.97	1150.89	1033.82	0.955	1092.36
OCG	74	19	male	post-test	0.78	0.73	812.3	751.9	0.755	782.1
OCG	77	18	female	post-test	0.98	1	1020.85	839.94	0.99	930.395
OCG	79	18	male	post-test	0.98	0.98	1824.13	1307.06	0.98	1565.6
OCG	80	18	male	post-test	0.95	0.99	1190.46	1015.79	0.97	1103.12
OCG	82	18	female	post-test	0.98	1	1019.51	879.02	0.99	949.265
OCG	83	20	female	post-test	0.99	0.99	915.99	794.28	0.99	855.135
OCG	85	19	female	post-test	0.97	1	1364.26	1029.07	0.985	1196.66
OCG	86	19	male	post-test	0.96	0.98	939.23	836.96	0.97	888.095
OCG	92	19	male	post-test	0.98	0.97	1288.87	1223.94	0.975	1256.4
OCG	93	19	female	post-test	0.99	1	1172.8	1085.71	0.995	1129.26
OCG	96	18	female	post-test	0.86	0.93	1372.95	1191.18	0.895	1282.07
OCG	5	18	female	two months after test	1	1	762.4	690.47	1	726.435
OCG	15	19	male	two months after test	0.98	0.99	850.88	759.2	0.985	805.04
OCG	22	19	male	two months after test	0.93	0.94	871.38	830	0.935	850.69
OCG	30	18	male	two months after test	0.9	0.98	915.62	780.46	0.94	848.04
OCG	47	19	female	two months after test	0.94	0.98	835.77	708.2	0.96	771.985
OCG	52	19	female	two months after test	0.97	0.97	1116.08	901.15	0.97	1008.62
OCG	53	19	male	two months after test	1	0.99	1368.66	1030.31	0.995	1199.48
OCG	57	20	male	two months after test	0.94	0.98	830.08	722.72	0.96	776.4
OCG	58	20	female	two months after test	0.98	0.99	867.94	746.97	0.985	807.455
OCG	60	19	male	two months after test	0.94	0.94	1137.57	1099.9	0.94	1118.73
OCG	61	19	male	two months after test	0.35	0.38	1964.87	1508.82	0.365	1736.85
OCG	62	18	female	two months after test	0.99	1	946.95	824.87	0.995	885.91
OCG	63	18	male	two months after test	0.96	0.98	902.3	813.92	0.97	858.11
OCG	64	19	male	two months after test	0.93	0.97	896.84	741.7	0.95	819.27
OCG	65	18	male	two months after test	0.97	0.98	1124.62	894.93	0.975	1009.77
OCG	68	18	male	two months after test	0.99	0.98	933.74	822.18	0.985	877.96
OCG	70	19	female	two months after test	0.97	0.94	845.4	995.22	0.955	920.31
OCG	71	17	female	two months after test	0.9	0.95	903.73	899.61	0.925	901.67
OCG	74	19	male	two months after test	0.74	0.81	879.34	861.78	0.775	870.56
OCG	77	18	female	two months after test	0.93	0.98	1129.9	966.54	0.955	1048.22
OCG	79	18	male	two months after test	0.94	0.99	1433.86	1117.86	0.965	1275.86
OCG	80	18	male	two months after test	0.98	1	1442.5	1322.92	0.99	1382.71
OCG	82	18	female	two months after test	0.99	0.98	737.37	713.48	0.985	725.425
OCG	83	20	female	two months after test	0.99	1	876.55	767.88	0.995	822.215
OCG	85	19	female	two months after test	0.97	0.96	1208.03	1018.47	0.965	1113.25
OCG	86	19	male	two months after test	0.9	0.96	961.24	861.7	0.93	911.47
OCG	92	19	male	two months after test	0.91	0.96	1613.38	1085.84	0.935	1349.61
OCG	93	19	female	two months after test	1	0.99	978.1	877.94	0.995	928.02
OCG	96	18	female	two months after test	0.85	0.86	1860.79	1638.65	0.855	1749.72
LCG	37	19	male	pre-test	0.99	1	1091.48	855.47	0.995	973.475
LCG	38	19	male	pre-test	0.96	1	910.45	772.29	0.98	841.37
LCG	39	18	female	pre-test	0.97	1	837.08	746.1	0.985	791.59
LCG	40	18	female	pre-test	0.91	0.98	1076.55	862.14	0.945	969.345
LCG	41	19	male	pre-test	0.99	1	926.05	744.36	0.995	835.205
LCG	42	19	male	pre-test	0.94	0.96	776.33	722.7	0.95	749.515
LCG	43	18	male	pre-test	1	0.99	1052.56	853.3	0.995	952.93
LCG	44	19	female	pre-test	0.94	1	1119.62	958.03	0.97	1038.83
LCG	45	18	female	pre-test	0.96	0.98	984.2	918.96	0.97	951.58
LCG	46	19	female	pre-test	0.96	0.98	1085.85	934.78	0.97	1010.32
LCG	48	18	female	pre-test	0.98	1	1213.44	1103.82	0.99	1158.63
LCG	49	19	female	pre-test	0.94	0.98	706.28	601.06	0.96	653.67
LCG	50	18	male	pre-test	0.96	0.97	846.22	687.14	0.965	766.68
LCG	54	19	male	pre-test	0.99	1	1055.84	856.38	0.995	956.11
LCG	55	19	male	pre-test	0.98	0.99	1143.56	969.49	0.985	1056.53
LCG	56	18	female	pre-test	0.98	0.99	1095.14	873.09	0.985	984.115
LCG	59	19	female	pre-test	0.99	1	1136.06	898.93	0.995	1017.5
LCG	66	20	male	pre-test	0.98	1	890.98	840.54	0.99	865.76
LCG	67	18	male	pre-test	0.98	0.98	1180.06	890.21	0.98	1035.13
LCG	72	18	male	pre-test	0.92	0.97	1191.78	938.42	0.945	1065.1
LCG	73	19	male	pre-test	0.98	0.98	984.09	786.38	0.98	885.235
LCG	75	20	female	pre-test	0.98	0.99	1281.38	1144.18	0.985	1212.78
LCG	76	19	male	pre-test	1	0.98	1051.67	969.89	0.99	1010.78
LCG	78	19	female	pre-test	0.97	1	1176.21	951.97	0.985	1064.09
LCG	81	17	female	pre-test	0.97	0.97	589.78	588.94	0.97	589.36
LCG	84	19	female	pre-test	0.94	0.99	885.47	714.76	0.965	800.115
LCG	87	19	male	pre-test	0.97	1	871.82	724.03	0.985	797.925
LCG	88	19	male	pre-test	0.94	0.99	925.88	755.23	0.965	840.555
LCG	89	18	male	pre-test	0.99	0.98	757.76	647.6	0.985	702.68
LCG	90	18	male	pre-test	0.95	0.94	1027.35	970.73	0.945	999.04
LCG	94	18	male	pre-test	0.86	0.99	1234.45	974.63	0.925	1104.54
LCG	95	18	female	pre-test	0.98	0.99	1556.77	1151.72	0.985	1354.24
LCG	97	18	male	pre-test	0.95	0.98	1048.67	874.26	0.965	961.465
LCG	37	19	male	post-test	0.98	1	865.27	678.62	0.99	771.945
LCG	38	19	male	post-test	0.99	0.99	920.3	800.58	0.99	860.44
LCG	39	18	female	post-test	0.98	0.99	697.32	627.14	0.985	662.23
LCG	40	18	female	post-test	0.94	1	976.8	794.73	0.97	885.765
LCG	41	19	male	post-test	1	1	902.2	650.33	1	776.265
LCG	42	19	male	post-test	0.94	0.99	794.5	750.82	0.965	772.66
LCG	43	18	male	post-test	0.98	0.98	876.14	750.42	0.98	813.28
LCG	44	19	female	post-test	0.98	1	1059.02	855.24	0.99	957.13
LCG	45	18	female	post-test	0.95	0.98	1131.98	956	0.965	1043.99
LCG	46	19	female	post-test	0.96	0.92	1114.96	954.42	0.94	1034.69
LCG	48	18	female	post-test	0.96	1	1048.9	844.69	0.98	946.795
LCG	49	19	female	post-test	0.94	0.94	765.3	594.86	0.94	680.08
LCG	50	18	male	post-test	0.9	0.91	777.1	650.58	0.905	713.84
LCG	54	19	male	post-test	1	1	1050.04	841.54	1	945.79
LCG	55	19	male	post-test	1	1	1087.5	986.01	1	1036.76
LCG	56	18	female	post-test	0.99	0.99	997.55	789.9	0.99	893.725
LCG	59	19	female	post-test	0.98	1	898.01	729.35	0.99	813.68
LCG	66	20	male	post-test	0.98	1	889.14	779.98	0.99	834.56
LCG	67	18	male	post-test	0.98	0.96	1085.47	875.49	0.97	980.48
LCG	72	18	male	post-test	0.94	0.98	1019.09	793.14	0.96	906.115
LCG	73	19	male	post-test	0.96	0.96	1199.42	959.22	0.96	1079.32
LCG	75	20	female	post-test	0.99	0.99	1040.14	840.72	0.99	940.43
LCG	76	19	male	post-test	0.98	1	878.84	857.4	0.99	868.12
LCG	78	19	female	post-test	0.98	0.99	980.82	803.54	0.985	892.18
LCG	81	17	female	post-test	0.92	0.94	710.34	559.96	0.93	635.15
LCG	84	19	female	post-test	0.96	0.99	818.67	694.18	0.975	756.425
LCG	87	19	male	post-test	0.96	0.95	719.3	654.97	0.955	687.135
LCG	88	19	male	post-test	0.97	1	828.94	718.14	0.985	773.54
LCG	89	18	male	post-test	0.94	0.99	810.18	699.86	0.965	755.02
LCG	90	18	male	post-test	0.99	0.99	854.01	716.44	0.99	785.225
LCG	94	18	male	post-test	0.87	0.95	1314.91	1064.59	0.91	1189.75
LCG	95	18	female	post-test	1	1	1303.66	1003.96	1	1153.81
LCG	97	18	male	post-test	0.92	0.97	873.39	714.32	0.945	793.855
LCG	37	19	male	two months after test	0.96	0.99	989.61	805.47	0.975	897.54
LCG	38	19	male	two months after test	0.98	1	1188.93	857.27	0.99	1023.1
LCG	39	18	female	two months after test	0.99	0.99	784.56	656.46	0.99	720.51
LCG	40	18	female	two months after test	0.96	0.98	1203.46	953.78	0.97	1078.62
LCG	41	19	male	two months after test	1	1	851.56	735.36	1	793.46
LCG	42	19	male	two months after test	1	0.98	913.36	797.66	0.99	855.51
LCG	43	18	male	two months after test	0.98	0.98	1018.22	869.71	0.98	943.965
LCG	44	19	female	two months after test	0.98	0.99	968	803.08	0.985	885.54
LCG	45	18	female	two months after test	0.95	0.98	1215.47	1061.54	0.965	1138.51
LCG	46	19	female	two months after test	0.91	0.96	1047.39	925.83	0.935	986.61
LCG	48	18	female	two months after test	0.96	0.98	1066.18	978.11	0.97	1022.14
LCG	49	19	female	two months after test	0.91	0.96	810.55	627.46	0.935	719.005
LCG	50	18	male	two months after test	0.91	0.98	845.98	706.36	0.945	776.17
LCG	54	19	male	two months after test	0.99	0.99	949.56	821.45	0.99	885.505
LCG	55	19	male	two months after test	0.94	0.99	1070	854.04	0.965	962.02
LCG	56	18	female	two months after test	0.99	0.99	967.19	799.21	0.99	883.2
LCG	59	19	female	two months after test	0.97	0.99	1087.92	948.14	0.98	1018.03
LCG	66	20	male	two months after test	1	0.99	1045.06	901.62	0.995	973.34
LCG	67	18	male	two months after test	0.97	0.99	1188.81	918.53	0.98	1053.67
LCG	72	18	male	two months after test	0.95	0.97	1055.22	809.9	0.96	932.56
LCG	73	19	male	two months after test	0.74	0.76	815.74	648.35	0.75	732.045
LCG	75	20	female	two months after test	0.98	0.99	1175.31	1186.73	0.985	1181.02
LCG	76	19	male	two months after test	0.97	1	1046.76	855.9	0.985	951.33
LCG	78	19	female	two months after test	0.97	0.98	1046.28	1136.84	0.975	1091.56
LCG	81	17	female	two months after test	0.98	0.92	769.98	623.32	0.95	696.65
LCG	84	19	female	two months after test	0.95	1	940.14	743.87	0.975	842.005
LCG	87	19	male	two months after test	0.93	0.97	842.11	762.22	0.95	802.165
LCG	88	19	male	two months after test	0.95	0.98	1082.29	783.14	0.965	932.715
LCG	89	18	male	two months after test	0.98	1	896.37	752.34	0.99	824.355
LCG	90	18	male	two months after test	0.98	0.98	932.19	797.19	0.98	864.69
LCG	94	18	male	two months after test	0.75	0.78	994.98	840.29	0.765	917.635
LCG	95	18	female	two months after test	0.99	0.98	1062.21	826.11	0.985	944.16
LCG	97	18	male	two months after test	0.82	0.95	1295.11	991.42	0.885	1143.27

## Sheet: Number Cancellation Test
Session	Time	Subject	姓名	Number Cancellation Test
TCG	pre-test	1	王丽娟	9
TCG	pre-test	2	黄盛鹏	9
TCG	pre-test	3	郑岑	9
TCG	pre-test	6	秦智龙	7
TCG	pre-test	7	潘相材	11
TCG	pre-test	8	张云戈	8
TCG	pre-test	9	吴强伟	11
TCG	pre-test	10	张劲聪	11
TCG	pre-test	11	韦才星	8
TCG	pre-test	12	叶慧翔	8
TCG	pre-test	13	寇梦涵	11
TCG	pre-test	14	姚志朋	7
TCG	pre-test	16	吴金花	10
TCG	pre-test	17	刘蝉宁	11
TCG	pre-test	18	薛曼婷	11
TCG	pre-test	19	胡冬平	10
TCG	pre-test	20	陈鸿彬	10
TCG	pre-test	21	林承一	10
TCG	pre-test	23	陈国伟	7
TCG	pre-test	25	赖宝妮	11
TCG	pre-test	27	林伟	11
TCG	pre-test	28	侯冰艳	11
TCG	pre-test	29	康杏榆	10
TCG	pre-test	32	陈诗哲	8
TCG	pre-test	33	萧佳楠	7
TCG	pre-test	34	彭思恩	11
TCG	pre-test	35	陈立彬	8
TCG	pre-test	36	田笑睿	9
TCG	post-test	1	王丽娟	7
TCG	post-test	2	黄盛鹏	9
TCG	post-test	3	郑岑	8
TCG	post-test	6	秦智龙	8
TCG	post-test	7	潘相材	11
TCG	post-test	8	张云戈	9
TCG	post-test	9	吴强伟	11
TCG	post-test	10	张劲聪	11
TCG	post-test	11	韦才星	8
TCG	post-test	12	叶慧翔	8
TCG	post-test	13	寇梦涵	10
TCG	post-test	14	姚志朋	8
TCG	post-test	16	吴金花	9
TCG	post-test	17	刘蝉宁	11
TCG	post-test	18	薛曼婷	10
TCG	post-test	19	胡冬平	9
TCG	post-test	20	陈鸿彬	8
TCG	post-test	21	林承一	8
TCG	post-test	23	陈国伟	9
TCG	post-test	25	赖宝妮	10
TCG	post-test	27	林伟	11
TCG	post-test	28	侯冰艳	13
TCG	post-test	29	康杏榆	8
TCG	post-test	32	陈诗哲	9
TCG	post-test	33	萧佳楠	8
TCG	post-test	34	彭思恩	11
TCG	post-test	35	陈立彬	10
TCG	post-test	36	田笑睿	9
TCG	two months after test	1	王丽娟	7
TCG	two months after test	2	黄盛鹏	8
TCG	two months after test	3	郑岑	10
TCG	two months after test	6	秦智龙	8
TCG	two months after test	7	潘相材	10
TCG	two months after test	8	张云戈	10
TCG	two months after test	9	吴强伟	11
TCG	two months after test	10	张劲聪	11
TCG	two months after test	11	韦才星	8
TCG	two months after test	12	叶慧翔	10
TCG	two months after test	13	寇梦涵	10
TCG	two months after test	14	姚志朋	7
TCG	two months after test	16	吴金花	10
TCG	two months after test	17	刘蝉宁	10
TCG	two months after test	18	薛曼婷	11
TCG	two months after test	19	胡冬平	9
TCG	two months after test	20	陈鸿彬	10
TCG	two months after test	21	林承一	9
TCG	two months after test	23	陈国伟	10
TCG	two months after test	27	林伟	10
TCG	two months after test	28	侯冰艳	12
TCG	two months after test	29	康杏榆	8
TCG	two months after test	32	陈诗哲	6
TCG	two months after test	33	萧佳楠	7
TCG	two months after test	35	陈立彬	10
TCG	two months after test	36	田笑睿	9
TCG	two months after test	25	赖宝妮	10
TCG	two months after test	34	彭思恩	12
OCG	pre-test	5	丁丽	8
OCG	pre-test	15	钟垚淼	8
OCG	pre-test	22	黄锐	10
OCG	pre-test	30	刘晨炜	11
OCG	pre-test	47	胡诗仪	10
OCG	pre-test	52	李茹萍	11
OCG	pre-test	53	黄琨玉	8
OCG	pre-test	57	江亮凯	7
OCG	pre-test	58	刘亚	7
OCG	pre-test	60	陈宣丞	7
OCG	pre-test	61	赖泽锋	8
OCG	pre-test	62	孙巧清	12
OCG	pre-test	63	李恩德	10
OCG	pre-test	64	晏浩杰	7
OCG	pre-test	65	张楠杰	10
OCG	pre-test	67	梁泽溪	9
OCG	pre-test	68	叶明涛	8
OCG	pre-test	70	黄翠颖	11
OCG	pre-test	71	周冰瑜	11
OCG	pre-test	74	卢明涛	8
OCG	pre-test	77	石师	9
OCG	pre-test	79	彭堂杰	11
OCG	pre-test	80	林帅	9
OCG	pre-test	82	何思婧	11
OCG	pre-test	83	饶何清	9
OCG	pre-test	85	沈彬婷	10
OCG	pre-test	86	林华江	10
OCG	pre-test	92	蔡嘉祺	7
OCG	pre-test	93	张诗苹	11
OCG	pre-test	96	刘婕	8
OCG	post-test	5	丁丽	8
OCG	post-test	15	钟垚淼	8
OCG	post-test	22	黄锐	11
OCG	post-test	30	刘晨炜	11
OCG	post-test	47	胡诗仪	8
OCG	post-test	52	李茹萍	11
OCG	post-test	53	黄琨玉	8
OCG	post-test	57	江亮凯	10
OCG	post-test	58	刘亚	6
OCG	post-test	60	陈宣丞	8
OCG	post-test	61	赖泽锋	10
OCG	post-test	62	孙巧清	12
OCG	post-test	63	李恩德	10
OCG	post-test	64	晏浩杰	10
OCG	post-test	65	张楠杰	10
OCG	post-test	67	梁泽溪	9
OCG	post-test	68	叶明涛	7
OCG	post-test	70	黄翠颖	9
OCG	post-test	71	周冰瑜	10
OCG	post-test	74	卢明涛	10
OCG	post-test	77	石师	10
OCG	post-test	79	彭堂杰	9
OCG	post-test	80	林帅	9
OCG	post-test	82	何思婧	11
OCG	post-test	83	饶何清	8
OCG	post-test	85	沈彬婷	11
OCG	post-test	86	林华江	10
OCG	post-test	92	蔡嘉祺	7
OCG	post-test	93	张诗苹	10
OCG	post-test	96	刘婕	7
OCG	two months after test	5	丁丽	9
OCG	two months after test	15	钟垚淼	8
OCG	two months after test	22	黄锐	10
OCG	two months after test	30	刘晨炜	11
OCG	two months after test	47	胡诗仪	9
OCG	two months after test	52	李茹萍	10
OCG	two months after test	53	黄琨玉	8
OCG	two months after test	57	江亮凯	10
OCG	two months after test	58	刘亚	7
OCG	two months after test	60	陈宣丞	8
OCG	two months after test	61	赖泽锋	11
OCG	two months after test	62	孙巧清	12
OCG	two months after test	63	李恩德	10
OCG	two months after test	64	晏浩杰	11
OCG	two months after test	65	张楠杰	8
OCG	two months after test	67	梁泽溪	11
OCG	two months after test	68	叶明涛	8
OCG	two months after test	70	黄翠颖	11
OCG	two months after test	71	周冰瑜	11
OCG	two months after test	74	卢明涛	9
OCG	two months after test	77	石师	9
OCG	two months after test	79	彭堂杰	12
OCG	two months after test	80	林帅	11
OCG	two months after test	82	何思婧	9
OCG	two months after test	83	饶何清	7
OCG	two months after test	85	沈彬婷	11
OCG	two months after test	86	林华江	9
OCG	two months after test	92	蔡嘉祺	8
OCG	two months after test	93	张诗苹	12
OCG	two months after test	96	刘婕	8
LCG	pre-test	37	许清禹	10
LCG	pre-test	38	杨文贤	9
LCG	pre-test	39	陈慧玲	8
LCG	pre-test	40	张海妹	9
LCG	pre-test	41	叶龙鑫	10
LCG	pre-test	42	张泽波	8
LCG	pre-test	43	陈培均	8
LCG	pre-test	44	曾加加	11
LCG	pre-test	45	马小丫	10
LCG	pre-test	46	王培芳	7
LCG	pre-test	48	林华盈	8
LCG	pre-test	49	林烨	9
LCG	pre-test	50	邓开闻	9
LCG	pre-test	54	陈鸿泽	10
LCG	pre-test	55	陈俊宇	8
LCG	pre-test	56	程吻欣	8
LCG	pre-test	59	董冰梅	11
LCG	pre-test	66	王锦辉	8
LCG	pre-test	72	许博	8
LCG	pre-test	73	李炎秋	6
LCG	pre-test	75	李文慧	9
LCG	pre-test	76	李仁杰	9
LCG	pre-test	78	许鑫杰	9
LCG	pre-test	81	李晓灵	11
LCG	pre-test	84	尤燕丽	9
LCG	pre-test	87	尤培龙	8
LCG	pre-test	88	黄顺宇	10
LCG	pre-test	89	方仁哲	8
LCG	pre-test	90	方振国	9
LCG	pre-test	94	赖亦亭	11
LCG	pre-test	95	李琳	8
LCG	pre-test	97	陈子林	8
LCG	post-test	37	许清禹	11
LCG	post-test	38	杨文贤	10
LCG	post-test	39	陈慧玲	8
LCG	post-test	40	张海妹	9
LCG	post-test	41	叶龙鑫	10
LCG	post-test	42	张泽波	9
LCG	post-test	43	陈培均	7
LCG	post-test	44	曾加加	11
LCG	post-test	45	马小丫	8
LCG	post-test	46	王培芳	9
LCG	post-test	48	林华盈	9
LCG	post-test	49	林烨	10
LCG	post-test	50	邓开闻	11
LCG	post-test	54	陈鸿泽	11
LCG	post-test	55	陈俊宇	8
LCG	post-test	56	程吻欣	8
LCG	post-test	59	董冰梅	11
LCG	post-test	66	王锦辉	8
LCG	post-test	72	许博	8
LCG	post-test	73	李炎秋	8
LCG	post-test	75	李文慧	10
LCG	post-test	76	李仁杰	11
LCG	post-test	78	许鑫杰	10
LCG	post-test	81	李晓灵	10
LCG	post-test	84	尤燕丽	8
LCG	post-test	87	尤培龙	9
LCG	post-test	88	黄顺宇	8
LCG	post-test	89	方仁哲	10
LCG	post-test	90	方振国	9
LCG	post-test	94	赖亦亭	11
LCG	post-test	95	李琳	9
LCG	post-test	97	陈子林	8
LCG	two months after test	37	许清禹	11
LCG	two months after test	38	杨文贤	11
LCG	two months after test	39	陈慧玲	8
LCG	two months after test	40	张海妹	9
LCG	two months after test	41	叶龙鑫	9
LCG	two months after test	42	张泽波	9
LCG	two months after test	43	陈培均	8
LCG	two months after test	44	曾加加	9
LCG	two months after test	45	马小丫	9
LCG	two months after test	46	王培芳	9
LCG	two months after test	48	林华盈	8
LCG	two months after test	49	林烨	10
LCG	two months after test	50	邓开闻	10
LCG	two months after test	54	陈鸿泽	7
LCG	two months after test	55	陈俊宇	8
LCG	two months after test	56	程吻欣	7
LCG	two months after test	59	董冰梅	11
LCG	two months after test	66	王锦辉	7
LCG	two months after test	72	许博	10
LCG	two months after test	73	李炎秋	8
LCG	two months after test	75	李文慧	10
LCG	two months after test	76	李仁杰	9
LCG	two months after test	78	许鑫杰	9
LCG	two months after test	81	李晓灵	10
LCG	two months after test	84	尤燕丽	11
LCG	two months after test	87	尤培龙	9
LCG	two months after test	88	黄顺宇	7
LCG	two months after test	89	方仁哲	8
LCG	two months after test	90	方振国	10
LCG	two months after test	94	赖亦亭	10
LCG	two months after test	95	李琳	9
LCG	two months after test	97	陈子林	8

## Sheet: Digital String Memory Experimen
Session	Time	Subject	姓名	正确1	正确2	正确3	正确4	Digital String Memory Experimen
TCG	pre-test	1	王丽娟	26	23	24	24	97
TCG	pre-test	2	黄盛鹏	28	28	26	26	108
TCG	pre-test	3	郑岑	20	16	11	11	58
TCG	pre-test	6	秦智龙	31	31	28	26	116
TCG	pre-test	7	潘相材	28	32	26	29	115
TCG	pre-test	8	张云戈	32	32	26	25	115
TCG	pre-test	9	吴强伟	34	33	35	31	133
TCG	pre-test	10	张劲聪	22	22	20	18	82
TCG	pre-test	11	韦才星	36	34	33	26	129
TCG	pre-test	12	叶慧翔	16	21	23	19	79
TCG	pre-test	13	寇梦涵	37	40	33	30	140
TCG	pre-test	14	姚志朋	28	37	32	24	121
TCG	pre-test	16	吴金花	29	30	31	30	120
TCG	pre-test	17	刘蝉宁	27	31	33	31	122
TCG	pre-test	18	薛曼婷	27	30	26	26	109
TCG	pre-test	19	胡冬平	25	28	25	25	103
TCG	pre-test	20	陈鸿彬	33	38	29	30	130
TCG	pre-test	21	林承一	34	35	30	29	128
TCG	pre-test	23	陈国伟	32	37	32	25	126
TCG	pre-test	25	赖宝妮	26	33	32	28	119
TCG	pre-test	27	林伟	31	32	28	29	120
TCG	pre-test	28	侯冰艳	30	28	27	22	107
TCG	pre-test	29	康杏榆	24	16	19	21	80
TCG	pre-test	32	陈诗哲	24	25	22	21	92
TCG	pre-test	33	萧佳楠	35	39	38	35	147
TCG	pre-test	34	彭思恩	28	34	27	25	114
TCG	pre-test	35	陈立彬	25	29	24	25	103
TCG	pre-test	36	田笑睿	31	28	28	25	112
TCG	post-test	1	王丽娟	26	25	26	23	107
TCG	post-test	2	黄盛鹏	36	32	28	28	133
TCG	post-test	3	郑岑	26	22	23	22	101
TCG	post-test	6	秦智龙	33	34	31	29	135
TCG	post-test	7	潘相材	39	35	30	30	145
TCG	post-test	8	张云戈	33	31	31	28	132
TCG	post-test	9	吴强伟	42	37	35	32	157
TCG	post-test	10	张劲聪	25	25	22	20	103
TCG	post-test	11	韦才星	44	38	32	30	152
TCG	post-test	12	叶慧翔	27	40	19	27	121
TCG	post-test	13	寇梦涵	43	40	36	39	168
TCG	post-test	14	姚志朋	40	34	33	29	144
TCG	post-test	16	吴金花	40	40	35	31	155
TCG	post-test	17	刘蝉宁	42	42	28	32	155
TCG	post-test	18	薛曼婷	33	31	27	27	128
TCG	post-test	19	胡冬平	33	31	25	21	119
TCG	post-test	20	陈鸿彬	44	37	35	31	155
TCG	post-test	21	林承一	39	37	37	34	155
TCG	post-test	23	陈国伟	35	31	30	28	133
TCG	post-test	25	赖宝妮	37	37	29	31	144
TCG	post-test	27	林伟	34	36	25	21	127
TCG	post-test	28	侯冰艳	37	38	27	23	138
TCG	post-test	29	康杏榆	34	29	23	24	118
TCG	post-test	32	陈诗哲	27	25	23	20	104
TCG	post-test	33	萧佳楠	39	43	31	26	147
TCG	post-test	34	彭思恩	33	33	25	28	130
TCG	post-test	35	陈立彬	32	31	24	24	121
TCG	post-test	36	田笑睿	36	32	30	29	136
TCG	two months after test	1	王丽娟	28	26	27	25	106
TCG	two months after test	2	黄盛鹏	37	30	29	28	124
TCG	two months after test	3	郑岑	29	31	27	23	110
TCG	two months after test	6	秦智龙	36	33	32	30	131
TCG	two months after test	7	潘相材	42	38	33	31	144
TCG	two months after test	8	张云戈	40	35	32	25	132
TCG	two months after test	9	吴强伟	41	38	36	32	147
TCG	two months after test	10	张劲聪	23	24	21	18	86
TCG	two months after test	11	韦才星	41	44	36	36	157
TCG	two months after test	12	叶慧翔	30	30	29	25	114
TCG	two months after test	13	寇梦涵	43	43	40	38	164
TCG	two months after test	14	姚志朋	41	40	36	32	149
TCG	two months after test	16	吴金花	42	40	38	33	153
TCG	two months after test	17	刘蝉宁	41	41	34	33	149
TCG	two months after test	18	薛曼婷	34	36	32	29	131
TCG	two months after test	19	胡冬平	41	35	31	26	133
TCG	two months after test	20	陈鸿彬	42	40	38	33	153
TCG	two months after test	21	林承一	43	43	40	34	160
TCG	two months after test	23	陈国伟	38	29	30	28	125
TCG	two months after test	27	林伟	35	34	26	25	120
TCG	two months after test	28	侯冰艳	34	34	28	28	124
TCG	two months after test	29	康杏榆	37	33	29	26	125
TCG	two months after test	32	陈诗哲	26	28	26	26	106
TCG	two months after test	33	萧佳楠	40	32	35	27	134
TCG	two months after test	35	陈立彬	26	26	26	23	101
TCG	two months after test	36	田笑睿	42	39	38	28	147
TCG	two months after test	25	赖宝妮	41	41	37	34	153
TCG	two months after test	34	彭思恩	35	32	31	26	124
OCG	pre-test	5	丁丽	27	43	40	42	152
OCG	pre-test	15	钟垚淼	28	28	28	24	108
OCG	pre-test	22	黄锐	32	28	27	25	112
OCG	pre-test	30	刘晨炜	22	26	24	26	98
OCG	pre-test	47	胡诗仪	34	28	37	26	125
OCG	pre-test	52	李茹萍	37	38	31	30	136
OCG	pre-test	53	黄琨玉	18	24	18	16	76
OCG	pre-test	57	江亮凯	25	26	26	26	103
OCG	pre-test	58	刘亚	20	18	13	16	67
OCG	pre-test	60	陈宣丞	15	21	16	10	62
OCG	pre-test	61	赖泽锋	24	13	11	13	61
OCG	pre-test	62	孙巧清	35	31	26	21	113
OCG	pre-test	63	李恩德	33	35	34	26	128
OCG	pre-test	64	晏浩杰	30	34	28	24	116
OCG	pre-test	65	张楠杰	27	22	20	18	87
OCG	pre-test	67	梁泽溪	25	24	26	23	98
OCG	pre-test	68	叶明涛	37	35	25	21	118
OCG	pre-test	70	黄翠颖	37	37	34	29	137
OCG	pre-test	71	周冰瑜	31	30	28	24	113
OCG	pre-test	74	卢明涛	31	40	29	27	127
OCG	pre-test	77	石师	36	40	34	30	140
OCG	pre-test	79	彭堂杰	41	34	32	22	129
OCG	pre-test	80	林帅	42	32	32	30	136
OCG	pre-test	82	何思婧	37	38	36	34	145
OCG	pre-test	83	饶何清	27	26	23	18	94
OCG	pre-test	85	沈彬婷	23	24	20	20	87
OCG	pre-test	86	林华江	29	31	29	23	112
OCG	pre-test	92	蔡嘉祺	30	29	26	26	111
OCG	pre-test	93	张诗苹	18	22	17	19	76
OCG	pre-test	96	刘婕	32	26	26	27	111
OCG	post-test	5	丁丽	35	35	29	28	135
OCG	post-test	15	钟垚淼	37	33	29	26	133
OCG	post-test	22	黄锐	36	42	34	32	155
OCG	post-test	30	刘晨炜	21	21	19	17	89
OCG	post-test	47	胡诗仪	44	36	34	33	155
OCG	post-test	52	李茹萍	42	42	40	31	166
OCG	post-test	53	黄琨玉	28	28	24	22	110
OCG	post-test	57	江亮凯	28	31	26	26	121
OCG	post-test	58	刘亚	30	25	27	25	113
OCG	post-test	60	陈宣丞	16	16	16	13	69
OCG	post-test	61	赖泽锋	38	41	37	32	158
OCG	post-test	62	孙巧清	39	35	27	28	141
OCG	post-test	63	李恩德	39	36	27	29	141
OCG	post-test	64	晏浩杰	43	36	33	28	150
OCG	post-test	65	张楠杰	23	25	24	24	106
OCG	post-test	67	梁泽溪	29	29	22	24	113
OCG	post-test	68	叶明涛	35	33	29	21	125
OCG	post-test	70	黄翠颖	43	40	35	40	167
OCG	post-test	71	周冰瑜	31	31	30	27	129
OCG	post-test	74	卢明涛	33	31	27	25	126
OCG	post-test	77	石师	37	36	31	28	142
OCG	post-test	79	彭堂杰	31	32	27	28	127
OCG	post-test	80	林帅	33	36	32	31	141
OCG	post-test	82	何思婧	39	36	29	29	144
OCG	post-test	83	饶何清	33	30	25	23	119
OCG	post-test	85	沈彬婷	24	24	20	18	97
OCG	post-test	86	林华江	34	32	30	27	133
OCG	post-test	92	蔡嘉祺	38	30	27	25	127
OCG	post-test	93	张诗苹	27	26	22	22	107
OCG	post-test	96	刘婕	36	29	29	21	122
OCG	two months after test	5	丁丽	38	36	31	26	131
OCG	two months after test	15	钟垚淼	36	38	30	29	133
OCG	two months after test	22	黄锐	36	35	33	29	133
OCG	two months after test	30	刘晨炜	41	36	27	24	128
OCG	two months after test	47	胡诗仪	41	35	36	35	147
OCG	two months after test	52	李茹萍	43	42	43	36	164
OCG	two months after test	53	黄琨玉	30	27	23	20	100
OCG	two months after test	57	江亮凯	32	36	32	30	130
OCG	two months after test	58	刘亚	33	30	28	27	118
OCG	two months after test	60	陈宣丞	23	22	24	20	89
OCG	two months after test	61	赖泽锋	24	26	24	26	100
OCG	two months after test	62	孙巧清	40	32	30	28	130
OCG	two months after test	63	李恩德	41	37	32	28	138
OCG	two months after test	64	晏浩杰	44	41	31	30	146
OCG	two months after test	65	张楠杰	27	31	27	26	111
OCG	two months after test	67	梁泽溪	33	32	30	24	119
OCG	two months after test	68	叶明涛	39	39	34	28	140
OCG	two months after test	70	黄翠颖	44	41	41	36	162
OCG	two months after test	71	周冰瑜	42	37	33	32	144
OCG	two months after test	74	卢明涛	35	29	29	26	119
OCG	two months after test	77	石师	44	42	35	34	155
OCG	two months after test	79	彭堂杰	39	33	32	25	129
OCG	two months after test	80	林帅	41	36	37	36	150
OCG	two months after test	82	何思婧	44	43	38	31	156
OCG	two months after test	83	饶何清	34	33	27	27	121
OCG	two months after test	85	沈彬婷	29	30	23	19	101
OCG	two months after test	86	林华江	39	37	27	27	130
OCG	two months after test	92	蔡嘉祺	34	28	28	23	113
OCG	two months after test	93	张诗苹	30	31	26	23	110
OCG	two months after test	96	刘婕	31	25	22	11	89
LCG	pre-test	37	许清禹	41	42	39	32	154
LCG	pre-test	38	杨文贤	29	30	26	26	111
LCG	pre-test	39	陈慧玲	38	32	25	24	119
LCG	pre-test	40	张海妹	34	32	23	19	108
LCG	pre-test	41	叶龙鑫	26	36	27	17	106
LCG	pre-test	42	张泽波	23	18	20	20	81
LCG	pre-test	43	陈培均	30	27	24	20	101
LCG	pre-test	44	曾加加	13	20	17	13	63
LCG	pre-test	45	马小丫	26	26	27	23	102
LCG	pre-test	46	王培芳	26	24	20	15	85
LCG	pre-test	48	林华盈	36	31	27	29	123
LCG	pre-test	49	林烨	39	36	33	29	137
LCG	pre-test	50	邓开闻	36	36	31	28	131
LCG	pre-test	54	陈鸿泽	33	32	31	29	125
LCG	pre-test	55	陈俊宇	28	31	22	25	106
LCG	pre-test	56	程吻欣	15	13	10	13	51
LCG	pre-test	59	董冰梅	25	26	22	23	96
LCG	pre-test	66	王锦辉	36	38	35	31	140
LCG	pre-test	72	许博	29	30	24	17	100
LCG	pre-test	73	李炎秋	13	27	29	27	96
LCG	pre-test	75	李文慧	31	30	19	17	97
LCG	pre-test	76	李仁杰	24	29	25	22	100
LCG	pre-test	78	许鑫杰	29	31	27	28	115
LCG	pre-test	81	李晓灵	33	32	32	24	121
LCG	pre-test	84	尤燕丽	24	29	24	26	103
LCG	pre-test	87	尤培龙	30	30	29	29	118
LCG	pre-test	88	黄顺宇	18	20	16	13	67
LCG	pre-test	89	方仁哲	28	38	36	32	134
LCG	pre-test	90	方振国	30	35	32	29	126
LCG	pre-test	94	赖亦亭	27	24	19	24	94
LCG	pre-test	95	李琳	29	28	27	24	108
LCG	pre-test	97	陈子林	30	35	31	29	125
LCG	post-test	37	许清禹	44	44	40	29	168
LCG	post-test	38	杨文贤	43	34	33	29	149
LCG	post-test	39	陈慧玲	39	38	33	23	141
LCG	post-test	40	张海妹	35	34	28	29	135
LCG	post-test	41	叶龙鑫	23	19	19	20	91
LCG	post-test	42	张泽波	26	29	23	25	112
LCG	post-test	43	陈培均	37	34	30	30	138
LCG	post-test	44	曾加加	31	29	26	23	120
LCG	post-test	45	马小丫	32	27	27	30	124
LCG	post-test	46	王培芳	30	28	25	23	115
LCG	post-test	48	林华盈	43	35	32	33	152
LCG	post-test	49	林烨	40	34	36	29	149
LCG	post-test	50	邓开闻	43	37	32	29	152
LCG	post-test	54	陈鸿泽	36	35	32	27	141
LCG	post-test	55	陈俊宇	21	23	23	19	94
LCG	post-test	56	程吻欣	16	19	18	17	78
LCG	post-test	59	董冰梅	28	25	27	35	126
LCG	post-test	66	王锦辉	42	38	35	31	154
LCG	post-test	72	许博	32	29	28	22	119
LCG	post-test	73	李炎秋	36	33	24	25	126
LCG	post-test	75	李文慧	27	26	20	20	103
LCG	post-test	76	李仁杰	30	30	28	29	128
LCG	post-test	78	许鑫杰	32	31	28	24	125
LCG	post-test	81	李晓灵	36	37	32	29	144
LCG	post-test	84	尤燕丽	30	33	29	29	129
LCG	post-test	87	尤培龙	40	35	31	36	151
LCG	post-test	88	黄顺宇	36	38	36	39	157
LCG	post-test	89	方仁哲	39	40	35	31	155
LCG	post-test	90	方振国	39	39	36	30	153
LCG	post-test	94	赖亦亭	34	27	29	27	128
LCG	post-test	95	李琳	26	27	24	17	103
LCG	post-test	97	陈子林	39	38	33	33	151
LCG	two months after test	37	许清禹	40	44	42	39	165
LCG	two months after test	38	杨文贤	37	35	29	30	131
LCG	two months after test	39	陈慧玲	40	38	37	33	148
LCG	two months after test	40	张海妹	40	42	33	32	147
LCG	two months after test	41	叶龙鑫	29	27	18	21	95
LCG	two months after test	42	张泽波	34	31	28	26	119
LCG	two months after test	43	陈培均	38	36	35	32	141
LCG	two months after test	44	曾加加	40	34	28	29	131
LCG	two months after test	45	马小丫	34	30	27	25	116
LCG	two months after test	46	王培芳	35	31	29	29	124
LCG	two months after test	48	林华盈	43	37	36	35	151
LCG	two months after test	49	林烨	41	42	35	32	150
LCG	two months after test	50	邓开闻	42	36	28	29	135
LCG	two months after test	54	陈鸿泽	27	31	29	28	115
LCG	two months after test	55	陈俊宇	35	32	28	30	125
LCG	two months after test	56	程吻欣	28	29	26	25	108
LCG	two months after test	59	董冰梅	33	32	24	24	113
LCG	two months after test	66	王锦辉	43	42	33	29	147
LCG	two months after test	72	许博	36	33	28	28	125
LCG	two months after test	73	李炎秋	41	36	31	26	134
LCG	two months after test	75	李文慧	32	35	27	19	113
LCG	two months after test	76	李仁杰	36	37	32	26	131
LCG	two months after test	78	许鑫杰	35	33	32	30	130
LCG	two months after test	81	李晓灵	40	35	34	31	140
LCG	two months after test	84	尤燕丽	35	33	32	29	129
LCG	two months after test	87	尤培龙	40	35	33	31	139
LCG	two months after test	88	黄顺宇	40	35	33	28	136
LCG	two months after test	89	方仁哲	43	26	30	23	122
LCG	two months after test	90	方振国	43	43	38	29	153
LCG	two months after test	94	赖亦亭	33	35	33	30	131
LCG	two months after test	95	李琳	26	29	24	19	98
LCG	two months after test	97	陈子林	42	42	37	29	150
